# Supplementary material for: Posology and Serum-/Xeno-Free Engineered Adipose Stromal Cells Cell Sheets
Source: Front Cell Dev Biol. 2022 Apr 26;10:873603. doi: 10.3389/fcell.2022.873603 (PMC9086846; doi:10.3389/fcell.2022.873603)
Supplement: Supplementary file 1 [file Table1.XLSX]

## Sheet: Stats Trans Per Group 
	ASC Cultured With Skeletal Culture Media	P Value		Undifferentiated ASCCS	P Value		Chondrocyte ASCCS	p Value		Osteoblast ASCCS	p Value
	Day 0 vs. Day 4	<0.001		Day 0 vs. Day 12	<0.001		Day 0 vs. Day 12	<0.001		Day 3 vs. Day 15	<0.001
	Day 0 vs. Day 8	<0.001		Day 0 vs. Day 14	<0.001		Day 0 vs. Day 8	<0.001		Day 3 vs. Day 12	<0.001
	Day 0 vs. Day 6	<0.001		Day 0 vs. Day 10	<0.001		Day 0 vs. Day 10	<0.001		Day 3 vs. Day 9	<0.001
	Day 0 vs. Day 10	<0.001		Day 0 vs. Day 8	<0.001		Day 0 vs. Day 14	<0.001		Day 3 vs. Day 6	<0.001
	Day 0 vs. Day 2	<0.001		Day 0 vs. Day 6	<0.001		Day 0 vs. Day 6	<0.001		Day 3 vs. Day 0	0.124
	Day 0 vs. Day 12	0.088		Day 0 vs. Day 4	<0.001		Day 0 vs. Day 4	<0.001		Day 0 vs. Day 15	<0.001
	Day 0 vs. Day 14	0.811		Day 0 vs. Day 2	<0.001		Day 0 vs. Day 2	0.254		Day 0 vs. Day 12	<0.001
	Day 0 vs. Day 16	0.672		Day 2 vs. Day 12	<0.001		Day 2 vs. Day 12	<0.001		Day 0 vs. Day 9	<0.001
	Day 16 vs. Day 4	<0.001		Day 2 vs. Day 14	<0.001		Day 2 vs. Day 8	<0.001		Day 0 vs. Day 6	<0.001
	Day 16 vs. Day 8	<0.001		Day 2 vs. Day 10	<0.001		Day 2 vs. Day 10	<0.001		Day 6 vs. Day 15	<0.001
	Day 16 vs. Day 6	0.008		Day 2 vs. Day 8	<0.001		Day 2 vs. Day 14	<0.001		Day 6 vs. Day 12	<0.001
	Day 16 vs. Day 10	0.009		Day 2 vs. Day 6	<0.001		Day 2 vs. Day 6	<0.001		Day 6 vs. Day 9	<0.001
	Day 16 vs. Day 2	0.008		Day 2 vs. Day 4	<0.001		Day 2 vs. Day 4	<0.001		Day 9 vs. Day 15	<0.001
	Day 16 vs. Day 12	0.206		Day 4 vs. Day 12	<0.001		Day 4 vs. Day 12	<0.001		Day 9 vs. Day 12	<0.001
	Day 16 vs. Day 14	0.87		Day 4 vs. Day 14	<0.001		Day 4 vs. Day 8	<0.001		Day 12 vs. Day 15	0.478
	Day 14 vs. Day 4	<0.001		Day 4 vs. Day 10	<0.001		Day 4 vs. Day 10	<0.001
	Day 14 vs. Day 8	<0.001		Day 4 vs. Day 8	<0.001		Day 4 vs. Day 14	0.006
	Day 14 vs. Day 6	0.009		Day 4 vs. Day 6	<0.001		Day 4 vs. Day 6	0.02
	Day 14 vs. Day 10	0.009		Day 6 vs. Day 12	<0.001		Day 6 vs. Day 12	<0.001
	Day 14 vs. Day 2	0.006		Day 6 vs. Day 14	<0.001		Day 6 vs. Day 8	<0.001
	Day 14 vs. Day 12	0.125		Day 6 vs. Day 10	0.001		Day 6 vs. Day 10	0.039
	Day 12 vs. Day 4	<0.001		Day 6 vs. Day 8	0.128		Day 6 vs. Day 14	0.382
	Day 12 vs. Day 8	0.012		Day 8 vs. Day 12	<0.001		Day 14 vs. Day 12	<0.001
	Day 12 vs. Day 6	0.213		Day 8 vs. Day 14	<0.001		Day 14 vs. Day 8	<0.001
	Day 12 vs. Day 10	0.181		Day 8 vs. Day 10	0.029		Day 14 vs. Day 10	0.104
	Day 12 vs. Day 2	0.099		Day 10 vs. Day 12	<0.001		Day 10 vs. Day 12	<0.001
	Day 2 vs. Day 4	<0.001		Day 10 vs. Day 14	<0.001		Day 10 vs. Day 8	<0.001
	Day 2 vs. Day 8	0.321		Day 14 vs. Day 12	<0.001		Day 8 vs. Day 12	0.162
	Day 2 vs. Day 6	0.955
	Day 2 vs. Day 10	0.911
	Day 10 vs. Day 4	<0.001
	Day 10 vs. Day 8	0.25
	Day 10 vs. Day 6	0.861
	Day 6 vs. Day 4	<0.001
	Day 6 vs. Day 8	0.157
	Day 8 vs. Day 4	0.012

## Sheet: Stats Trans Per Group D12-14
	At 12 Days	P Value
	Day 12 Muscle vs. Day 12 Osteoblast	<0.001
	Day 12 Muscle vs. Day 12 Chondrocyte	<0.001
	Day 12 Muscle vs. Day 12 Undifferentiated	<0.001
	Day 12 Undifferentiated vs. Day 12 Osteoblast	<0.001
	Day 12 Undifferentiated vs. Day 12 Chondrocyte	0.036
	Day 12 Chondrocyte vs. Day 12 Osteoblast	<0.001
	At 14 Days	P Value
	Day 14 Muscle vs. Day 14 Undifferentiated	<0.001
	Day 14 Muscle vs. Day 14 Chondrocyte	<0.001
	Day 14 Chondrocyte vs. Day 14 Undifferentiated	0.309
